# Supplementary material for: Adaptation of an eHealth Intervention: iSupport for Carers of People with Rare Dementias
Source: Int J Environ Res Public Health. 2023 Dec 28;21(1):47. doi: 10.3390/ijerph21010047 (PMC10815602; doi:10.3390/ijerph21010047)
Supplement: Supplementary file 1 [file ijerph-21-00047-s001.zip]

Archive with 2 entries (2 files):
- Supplementary Table S1. Standards for Reporting Qualitative Research.pdf
- Supplementary Table S2. Case study diversity.xlsx
