# Supplementary material for: Adaptation of an eHealth Intervention: iSupport for Carers of People with Rare Dementias
Source: Int J Environ Res Public Health. 2023 Dec 28;21(1):47. doi: 10.3390/ijerph21010047 (PMC10815602; doi:10.3390/ijerph21010047)
Supplement: Supplementary file 1 [file ijerph-21-00047-s001.zip › Supplementary Table S2. Case study diversity.xlsx]

## Sheet: Orignial examples
	Module 2			Module 3			Module 4			Module 5
	Names	Diagnosis	Carer sex	Names	Diagnosis	Carer sex	Names	Diagnosis	Carer sex	Names	Diagnosis	Carer sex
Example 1	Olivia and Jacob	D	M	Diana and Dan	D	F	Siya and Adi		F	Kayla and Howard	D	M
Example 2	Molly and Jess	D	F	Amy and mother	D	F	Shang and son	AD	F	Anne and Maya	D	F
Example 3	Jonathan and father	D	M	Jose and brother	D	M	Ben and Mary	AD	F	Neil and Amit		M
Example 4	John, father and wife	D	M	Umit and wife	D	M	Chiu and Ling	D	F	Juan and Isabel	D	F
Example 5	William and Elena	D	M	Jo and Max	D	F	Oliver and Ella	D	F	Emma and Benjamin	D	M
Example 6	Manuel and Maria	AD	F	Aryan and family member	D	F	Wei and Lu	D	M	George and Sofia	D	F
Example 7	Chrissy and Mary	VASC	F	Xavier, father and Gabriel	D	M	Fu and Zhen	VASC	M	Rosie and Grace	D	F
Example 8	Jack and Ella	D	F	Wei and Xu	D	M	Joshua and Esther	D	M	Vanni and Geeta		F
Example 9	Li and mother		F	Helen and Matty	D	F	Gloria and Marina	AD	F	Martin, Betty and Susan	D	M
Example 10	David and wife		M				Mariam and Mohammed	AD	M	Mercedes and Larry	D	F
Example 11	Fatima and husband		F				Ted and Jane	AD	F	John, Joe and mother		M
Example 12							Guoliang and Lingling	AD	F	Amit and Samia	D	F
Example 13							Feng and Yuan	AD	F	Ivan and Isabel	D	M
Example 14							Martha and Penny	D	F	Sophie and Julia	D	F
Example 15										Hugo and Pablo	D	M
Example 16										Mateo and Camila	D	F
		TOTALS
		Male carer	20
		Female carer	30
		Dementia	29
		Alzheimer's disease	8
		Vascular dementia	2

## Sheet: New examples
	Module 2			Module 3			Module 4			Module 5
	Names	Diagnosis	Carer sex	Names	Diagnosis	Carer sex	Names	Diagnosis	Carer sex	Names	Diagnosis	Carer sex
Example 1	Olivia and Jacob	FTD	M	Amy and partner	FTD	F	Siya and Adi		F	Kayla and Howard	PPA	M
Example 2	Molly and Jess	LBD	F	Jose and brother	PCA	M	Shang and sister	LBD	F	Juan and Marco	PCA	F
Example 3	Fu and father	PCA	M	Umit and wife	PPA	M	Ben and Mary	PPA	M	Emma and Benjamin	PPA	M
Example 4	John, son and wife	PPA	M	Jo and Max	PPA	F	Chiu and Ling	LBD	F	Neil and Amit	PPA	M
Example 5	William and Elena	LBD	M	Aryan and family member	LBD	F	Oliver and Ella	FTD	M	Ivan and Isabel	FTD	M
Example 6	Manuel and Maria	FTD	F	Xavier, son and Gabriel	PPA	M	Wei and Lu	PCA	M	Sophie and Julia	LBD	F
Example 7	Chrissy and Mary	Vasc	F	Wei and Xu	FTD	M	Tom and Rebecca	PCA	M	Hugo and Pablo	PCA	M
Example 8	Jack and Ella	PPA	F	Helen and Matty	LBD	F	Joshua and Esther	PPA	M	Mateo and Camila	FTD	F
Example 9	Li and mother	LBD	F	Diana and Dan	PCA	F	Gloria and Marina	PPA	F	Cath, Eddie and Emily	FTD	M
Example 10	David and wife	FTD	M				Mariam and Mohammed	FTD	M	Rosie and Grace	PCA	F
Example 11	Fatima and husband	PCA	F				Imka and Jane	PCA	F	Vanni and Geeta	LBD	F
Example 12							Gus and Rozalina	LBD	F	Tina and Emile	LBD	M
Example 13							Feng and Yuan	FTD	F	Martin, Betty and Susan	LBD	M
Example 14							Martha and Penny	FTD	F	Mercedes and Larry	FTD	F
Example 15										Omar and Tumi	PPA	F
Example 16										Sioned and Henry	LBD	M
Example 17										Anne and Maya	Dem	F
Example 18										Jeremy, Brenda, Dylan and Carys	FTD	F
Example 19										Tina and Eric	LBD	F
Example 20										Ellie and Vicky	PCA	F
Example 21										Niamh, James and Liam	PCA	M
	Totals- Module 2			Totals- Module 3			Totals- Module 4			Totals- Module 5
	PCA	2		PCA	2		PCA	3		PCA	5
	PPA	2		PPA	3		PPA	3		PPA	4
	FTD	3		FTD	2		FTD	4		FTD	5
	LBD	3		LBD	2		LBD	3		LBD	6
	M	5		M	4		M	6		M	10
	F	6		F	5		F	8		F	11
				Totals
				PCA	12
				PPA	12
				FTD	14
				LBD	14
				M	25
				F	30
